# Supplementary material for: Metastasis of Castration-Resistant Prostate Adenocarcinoma to the Lacrimal Gland: A Case Report
Source: Reports (MDPI). 2026 Feb 20;9(1):67. doi: 10.3390/reports9010067 (PMC13030364; doi:10.3390/reports9010067)
Supplement: Supplementary file 1 [file reports-09-00067-s001.zip]

Archive with 1 entries (1 files):
- reports-4129868-supplementary.pdf
